# Supplementary material for: RNA-Seq Profiling Reveals Novel Hepatic Gene Expression Pattern in Aflatoxin B1 Treated Rats
Source: PLoS One. 2013 Apr 22;8(4):e61768. doi: 10.1371/journal.pone.0061768 (PMC3632591; doi:10.1371/journal.pone.0061768)
Supplement: Table S3 — FPKM Normalization. (XLSX) [file pone.0061768.s013.xlsx]

## Sheet: Table S-3
Data Summary: Transcript Normalization using RPKM (reads per kilobase per million)
