# Supplementary material for: RNA-Seq Profiling Reveals Novel Hepatic Gene Expression Pattern in Aflatoxin B1 Treated Rats
Source: PLoS One. 2013 Apr 22;8(4):e61768. doi: 10.1371/journal.pone.0061768 (PMC3632591; doi:10.1371/journal.pone.0061768)
Supplement: Table S4 — Genomic location of 49 novel AFB1 DEGs. (XLSX) [file pone.0061768.s014.xlsx]

## Sheet: Table S-4
Ensembl_gene	#transcriptID	foldChange_DESeq	pval_deseq	locus	chrom	strand	exonCount	cdsStart	cdsEnd	exonStarts	exonEnds					README
-	ctrlafb_g1_1.3.0_00024967	-2.79811	0.000868946	chr17:85781036-85790458	chr17	+	3	85781039	85790458	85781039,85783982,85789451,	85781185,85784126,85790458,					Column	Description
-	ctrlafb_g1_1.3.0_00006229	21.5387	5.02576e-85	chr1:262385193-262441106	chr1	-	4	262385194	262441106	262385194,262409890,262413014,262440866,	262387031,262409947,262413116,262441106,					DEG (deseq fold>2, pvalue<0.05)	differentially expressed novel transcripts
-	ctrlafb_g1_1.3.0_00005778	42.5133	8.10424e-19	chr1:193083748-193118342	chr1	+	2	193104750	193118342	193104750,193117776,	193105014,193118342,					DEG_and_NOT_in_Ensembl	differentially expressed novel transcripts that are NOT present in Ensembl annotation
-	ctrlafb_g1_1.3.0_00006612	6.62368	3.71799e-07	chr1:155628133-155629001	chr1	-	2	155628148	155629001	155628148,155628845,	155628248,155629001,
-	ctrlafb_g1_1.3.0_00021611	8.45571	1.29952e-20	chr15:56771024-56773956	chr15	-	3	56771035	56773549	56771035,56773077,56773278,	56772078,56773184,56773549,
-	ctrlafb_g1_1.3.0_00006202	10.9815	6.34432e-05	chr1:243422104-243425460	chr1	-	3	243422105	243425460	243422105,243424657,243425352,	243422270,243424806,243425460,
-	ctrlafb_g1_1.3.0_00006760	21.1423	2.52769e-83	chr1:262385193-262441106	chr1	-	4	262385796	262441101	262385796,262392584,262409890,262440866,	262387031,262392671,262409947,262441101,
-	ctrlafb_g1_1.3.0_00014558	13.7447	4.32246e-06	chr11:82062395-82066886	chr11	-	2	82062396	82063933	82062396,82063642,	82063356,82063933,
-	ctrlafb_g1_1.3.0_00024199	2.67128	4.45781e-07	chr16:69934193-69948595	chr16	-	2	69934194	69948589	69934194,69948369,	69936089,69948589,
-	ctrlafb_g1_1.3.0_00024274	281.588	1.28862e-26	chr16:71000616-71027833	chr16	+	2	71009345	71027833	71009345,71022813,	71009882,71027833,
-	ctrlafb_g1_1.3.0_00025102	4.47291	0.000905886	chr17:18935377-18939300	chr17	-	2	18935378	18939291	18935378,18939096,	18936988,18939291,
-	ctrlafb_g1_1.3.0_00025137	-4.09128	4.51277e-05	chr17:26658742-26701537	chr17	-	5	26658743	26701537	26658743,26675508,26676338,26696773,26701268,	26663939,26675725,26678937,26696902,26701537,
-	ctrlafb_g1_1.3.0_00026256	5.42553	0.000899761	chr17:56503774-56536820	chr17	+	3	56503776	56536820	56503776,56534065,56536485,	56503917,56534383,56536820,
-	ctrlafb_g1_1.3.0_00027560	62.0252	6.80028e-14	chr18:41727432-41748382	chr18	+	2	41727433	41738075	41727433,41735836,	41727529,41738075,
-	ctrlafb_g1_1.3.0_00027620	3.32026	3.04655e-05	chr18:50491748-50494932	chr18	-	3	50491907	50494878	50491907,50493124,50494759,	50493050,50493480,50494878,
-	ctrlafb_g1_1.3.0_00029308	181.449	6.05376e-19	chr19:54272037-54276136	chr19	+	2	54273836	54276130	54273836,54275553,	54275077,54276130,
-	ctrlafb_g1_1.3.0_00032913	2.19724	0.000762566	chr2:43208236-43215864	chr2	-	3	43208595	43215864	43208595,43209368,43215724,	43208959,43209400,43215864,
-	ctrlafb_g1_1.3.0_00033179	3.76316	7.8353e-08	chr2:235572314-235578491	chr2	+	2	235575957	235578491	235575957,235576498,	235576227,235578491,
-	ctrlafb_g1_1.3.0_00034634	10.711	1.57288e-08	chr20:7335740-7344144	chr20	+	2	7335741	7340980	7335741,7339131,	7336333,7340980,
-	ctrlafb_g1_1.3.0_00035253	3.83932	3.34089e-05	chr20:18148336-18150800	chr20	-	2	18148337	18150800	18148337,18150730,	18149836,18150800,
-	ctrlafb_g1_1.3.0_00047409	2.15541	0.00113721	chr5:101414068-101456631	chr5	+	2	101414069	101456631	101414069,101455550,	101414336,101456631,
-	ctrlafb_g1_1.3.0_00048965	-3.07057	2.10493e-10	chr6:137380594-137389294	chr6	-	3	137380595	137389294	137380595,137383895,137388763,	137382971,137383993,137389294,
-	ctrlafb_g1_1.3.0_00053773	7.15845	1.82777e-17	chr7:98390622-98394886	chr7	+	2	98390623	98394886	98390623,98392132,	98390662,98394886,
-	ctrlafb_g1_1.3.0_00053916	659.708	3.13684e-21	chr7:57334032-57337692	chr7	-	2	57334036	57337692	57334036,57335142,	57334722,57337692,
-	ctrlafb_g1_1.3.0_00054102	51.3457	1.83617e-26	chr7:99017206-99113383	chr7	+	3	99017211	99093037	99017211,99091973,99092929,	99017416,99092286,99093037,
-	ctrlafb_g1_1.3.0_00055298	3.12848	0.00056797	chr8:71258147-71260534	chr8	+	2	71259462	71260534	71259462,71260506,	71259842,71260534,
-	ctrlafb_g1_1.3.0_00055299	2.50726	0.000424726	chr8:71260649-71262774	chr8	+	2	71260650	71262774	71260650,71262580,	71261031,71262774,
-	ctrlafb_g1_1.3.0_00055698	-5.03844	0.00112705	chr8:13382544-13403053	chr8	-	3	13386288	13403033	13386288,13393389,13402862,	13392870,13394213,13403033,
0	ctrlafb_g1_1.3.0_00011740	88.2398	7.99575e-31	chr10:72912969-72920450	chr10	+	2	72918413	72920450	72918413,72919164,	72918528,72920450,
Sox9|ENSRNOT00000003511	ctrlafb_g1_1.3.0_00011789	5.18272	4.04362e-14	chr10:102387467-102391345	chr10	+	2	102387468	102391345	102387468,102388381,	102387726,102391345,
LOC689288|ENSRNOT00000063791	ctrlafb_g1_1.3.0_00029323	5.29336	1.15037e-10	chr19:10877161-10885591	chr19	-	3	10877162	10879328	10877162,10878910,10879236,	10877796,10879146,10879328,
Wfikkn2|ENSRNOT00000003784	ctrlafb_g1_1.3.0_00011982	293.944	2.12044e-34	chr10:82874858-82882074	chr10	-	2	82874859	82881149	82874859,82880499,	82878027,82881149,
LOC684611|ENSRNOT00000025129	ctrlafb_g1_1.3.0_00032900	3.34422	0.00100912	chr2:31556877-31560781	chr2	-	4	31556878	31560781	31556878,31558803,31560108,31560717,	31557410,31558966,31560159,31560781,
Q4TVN8_RAT|ENSRNOT00000045375	ctrlafb_g1_1.3.0_00035438	5.60083	5.89243e-10	chr20:13002461-13007208	chr20	+	3	13002462	13007208	13002462,13003598,13006144,	13002676,13003700,13007208,
Q9ERF0_RAT|ENSRNOT00000060343	ctrlafb_g1_1.3.0_00030775	2.18313	1.16499e-07	chr2:54146323-54149118	chr2	-	2	54146324	54149118	54146324,54149056,	54147715,54149118,
Q9ERF0_RAT|ENSRNOT00000060343	ctrlafb_g1_1.3.0_00033515	2.74376	7.52379e-06	chr2:54152433-54243927	chr2	-	5	54152437	54205215	54152437,54195832,54198992,54201293,54205043,	54152527,54196023,54199124,54201380,54205215,
FETUA_RAT|ENSRNOT00000058422	ctrlafb_g1_1.3.0_00013795	-2.5468	1.26546e-08	chr11:80340721-80351944	chr11	-	2	80340722	80351944	80340722,80351807,	80345993,80351944,
LOC682246|ENSRNOT00000040147	ctrlafb_g1_1.3.0_00000661	-2.00563	7.56264e-08	chr1:123036960-123119292	chr1	+	8	123060059	123119290	123060059,123061579,123079968,123087200,123107380,123108478,123113707,123115486,	123060581,123061678,123080053,123087377,123107562,123108609,123113809,123119290,
Atrnl1|ENSRNOT00000023414	ctrlafb_g1_1.3.0_00006465	2.1201	0.00142214	chr1:263954252-264012242	chr1	+	7	263977504	264012103	263977504,263980296,263993132,264002260,264005141,264006277,264011966,	263977762,263980479,263993286,264002344,264005346,264006395,264012103,
Timd4|ENSRNOT00000059448	ctrlafb_g1_1.3.0_00009925	-2.89253	0.000480958	chr10:31892055-31929539	chr10	+	9	31892075	31929441	31892075,31897525,31899590,31902070,31902468,31920603,31923554,31926465,31927392,	31892135,31897866,31899883,31902153,31902521,31920658,31923644,31926504,31929441,
Eda2r|ENSRNOT00000017429	ctrlafb_g1_1.3.0_00062850	52.0745	3.45238e-114	chrX:85003632-85049718	chrX	-	5	85003742	85016081	85003742,85010185,85013576,85015259,85015794,	85008835,85010571,85013740,85015344,85016081,
Eda2r|ENSRNOT00000017429	ctrlafb_g1_1.3.0_00062851	48.7999	4.52503e-114	chrX:85003632-85049718	chrX	-	4	85003742	85016081	85003742,85013576,85015259,85015794,	85010571,85013740,85015344,85016081,
IGG2A_RAT|ENSRNOT00000066209	ctrlafb_g1_1.3.0_00049304	2.76708	3.05036e-06	chr6:138250028-138453210	chr6	-	2	138346446	138347399	138346446,138346995,	138346878,138347399,
IGG2A_RAT|ENSRNOT00000066209	ctrlafb_g1_1.3.0_00050086	2.11095	0.00141737	chr6:138250028-138453210	chr6	-	4	138250029	138451892	138250029,138250687,138251237,138451780,	138250483,138251010,138251536,138451892,
ENSRNOG00000039301|ENSRNOT00000060207	ctrlafb_g1_1.3.0_00019426	-2.51529	0.000230632	chr14:21912312-21942336	chr14	-	3	21918841	21941922	21918841,21928632,21932575,	21923317,21928776,21941922,
ENSRNOG00000039301|ENSRNOT00000060207	ctrlafb_g1_1.3.0_00019427	-2.52848	0.000244927	chr14:21912312-21942336	chr14	-	3	21923466	21939601	21923466,21928632,21932575,	21924263,21928816,21939601,
ENSRNOG00000039918|ENSRNOT00000061320	ctrlafb_g1_1.3.0_00029319	15.8933	7.31143e-05	chr19:10275918-10289751	chr19	-	4	10275928	10289751	10275928,10281444,10287527,10289652,	10276203,10281548,10287680,10289751,
1700019D03Rik|ENSRNOT00000059159	ctrlafb_g1_1.3.0_00060639	4.44859	8.23311e-06	chr9:45534432-45562159	chr9	+	2	45534433	45562159	45534433,45558622,	45534923,45562159,
ENSRNOG00000036288|ENSRNOT00000054411	ctrlafb_g1_1.3.0_00003544	-2.39754	2.80079e-06	chr1:234020285-234024143	chr1	+	2	234020286	234024143	234020286,234023546,	234022088,234024143,
