# Supplementary material for: RNA-Seq Profiling Reveals Novel Hepatic Gene Expression Pattern in Aflatoxin B1 Treated Rats
Source: PLoS One. 2013 Apr 22;8(4):e61768. doi: 10.1371/journal.pone.0061768 (PMC3632591; doi:10.1371/journal.pone.0061768)
Supplement: Table S6 — Common canonical pathways of DESeq, Microarray, Cuffdiff analysis. (XLSX) [file pone.0061768.s016.xlsx]

## Sheet: Table S-6
26 Common Pathways*		Ingenuity Canonical Pathways for DESeq	-log(p-value)	Redundant-R or Single Transcript-ST	Ratio	Molecules		Ingenuity Canonical Pathways for Microarray	-log(p-value)	Redundant-R or Single Transcript-ST	Ratio	Molecules		Ingenuity Canonical Pathways for Cuffdiff	-log(p-value)	Redundant-R or Single Transcript-ST	Ratio	Molecules
Aryl Hydrocarbon Receptor Signaling		Aryl Hydrocarbon Receptor Signaling	5.16		0.0807	GSTA3,GSTM5,GSTA5,NQO1,MDM2,CCNA2,ALDH1A1,E2F1,ALDH1A2,CDKN1A,ALDH18A1,ALDH3A1,GSTP1		Aryl Hydrocarbon Receptor Signaling	6.27		0.0683	CCNE2,CCNE1,ALDH1A1,GSTM5,ALDH1A3,NQO1,CDKN1A,MDM2,ALDH3A1,GSTP1,FAS		Methylglyoxal Degradation III	5.22		0.174	AKR7A3,Akr1b10,AKR1B10,Akr1b7
Valine, Leucine and Isoleucine Degradation		Mitotic Roles of Polo-Like Kinase	4.18		0.116	KIF23,ESPL1,PPM1J,PTTG1,PRC1 (includes EG:233406),PLK1,CDK1,KIF11		Oxidative Ethanol Degradation III	6.15	R	0.125	ACSL3,ALDH1A1,Aldh1a7,ALDH1A3,ALDH3A1		Aryl Hydrocarbon Receptor Signaling	4.89		0.0497	GSTA2,ALDH1A1,NQO1,CDKN1A,CCND1,ALDH3A1,GSTP1,FAS
Tryptophan Metabolism		Histamine Degradation	3.94	R	0.138	ALDH1A1,Aldh1a7,ALDH1A2,ALDH3A1		Ethanol Degradation IV	5.86	R	0.172	ACSL3,ALDH1A1,Aldh1a7,ALDH1A3,ALDH3A1		Retinoate Biosynthesis I	3.92		0.105	Akr1b10,ALDH1A1,AKR1B10,Aldh1a7
Propanoate Metabolism		Fatty Acid α-oxidation	3.8	R	0.19	ALDH1A1,Aldh1a7,ALDH1A2,ALDH3A1		Histamine Degradation	4.97	R	0.138	ALDH1A1,Aldh1a7,ALDH1A3,ALDH3A1		Histamine Degradation	3.9	R	0.103	ALDH1A1,Aldh1a7,ALDH3A1
Glutathione Metabolism		LPS/IL-1 Mediated Inhibition of RXR Function	3.68		0.0586	ABCG8,GSTA3,ABCG5,GSTM5,MGMT,GSTA5,ACSBG1,ALDH1A1,ALDH1A2,FABP4,ALDH18A1,ABCC3,ALDH3A1,GSTP1		Fatty Acid α-oxidation	4.83	R	0.19	ALDH1A1,Aldh1a7,ALDH1A3,ALDH3A1		Fatty Acid α-oxidation	3.8	R	0.143	ALDH1A1,Aldh1a7,ALDH3A1
Lysine Degradation		Methylglyoxal Degradation III	3.56		0.174	AKR7A3,Akr1b10,AKR1B10,Akr1b7		Ethanol Degradation II	4.48	R	0.116	ACSL3,ALDH1A1,Aldh1a7,ALDH1A3,ALDH3A1		Mitotic Roles of Polo-Like Kinase	3.79		0.0725	ESPL1,PPM1J,PTTG1,PRC1 (includes EG:233406),CDK1
Ascorbate and Aldarate Metabolism		Oxidative Ethanol Degradation III	3.56	R	0.1	ALDH1A1,Aldh1a7,ALDH1A2,ALDH3A1		Putrescine Degradation III	4.46	R	0.133	ALDH1A1,Aldh1a7,ALDH1A3,ALDH3A1		Oxidative Ethanol Degradation III	3.62	R	0.075	ALDH1A1,Aldh1a7,ALDH3A1
Histidine Metabolism		Putrescine Degradation III	3.45	R	0.133	ALDH1A1,Aldh1a7,ALDH1A2,ALDH3A1		Tryptophan Degradation X (Mammalian, via Tryptamine)	4.36	R	0.138	ALDH1A1,Aldh1a7,ALDH1A3,ALDH3A1		Putrescine Degradation III	3.54	R	0.1	ALDH1A1,Aldh1a7,ALDH3A1
Pyruvate Metabolism		Tryptophan Degradation X (Mammalian, via Tryptamine)	3.35	R	0.138	ALDH1A1,Aldh1a7,ALDH1A2,ALDH3A1		Serotonin Degradation	4.26		0.0789	ALDH1A1,UGT2B4,UGT1A6,Aldh1a7,ALDH1A3,ALDH3A1		Tryptophan Degradation X (Mammalian, via Tryptamine)	3.46	R	0.103	ALDH1A1,Aldh1a7,ALDH3A1
Cell Cycle: G1/S Checkpoint Regulation		Ethanol Degradation IV	3.35	R	0.138	ALDH1A1,Aldh1a7,ALDH1A2,ALDH3A1		Xenobiotic Metabolism Signaling	3.98		0.0403	ALDH1A1,UGT2B4,GSTM5,UGT1A6,ALDH1A3,PPM1J,MGMT,NQO1,GCLC,ABCC3,ALDH3A1,GSTP1		Ethanol Degradation IV	3.46	R	0.103	ALDH1A1,Aldh1a7,ALDH3A1
Glycerolipid Metabolism		Retinoate Biosynthesis I	3.25		0.132	Akr1b10,ALDH1A1,AKR1B10,Aldh1a7,ALDH1A2		Dopamine Degradation	3.92	R	0.108	ALDH1A1,Aldh1a7,ALDH1A3,ALDH3A1		Serine Biosynthesis	3.45		0.154	PSAT1,PHGDH
Retinol Metabolism		Role of CHK Proteins in Cell Cycle Checkpoint Control	3.06		0.107	PPM1J,E2F1,CDKN1A,CLSPN,PLK1,CDK1		LPS/IL-1 Mediated Inhibition of RXR Function	3.69		0.0418	ACSL3,ABCG5,ALDH1A1,GSTM5,ALDH1A3,MGMT,FABP4,ABCC3,ALDH3A1,GSTP1		Cyclins and Cell Cycle Regulation	3.42		0.0562	PPM1J,CDKN1A,CDKN2C,CCND1,CDK1
Glioma Signaling		Dopamine Degradation	2.92	R	0.108	ALDH1A1,Aldh1a7,ALDH1A2,ALDH3A1		Pancreatic Adenocarcinoma Signaling	3.66		0.0583	RAD51,CCNE1,CYP2E1,CDKN1A,BRCA2,MDM2,PDGFC		GADD45 Signaling	3.39	R	0.136	CDKN1A,CCND1,CDK1
Bile Acid Biosynthesis		Estrogen-mediated S-phase Entry	2.85		0.143	CCNA2,E2F1,CDKN1A,CDK1		HER Signaling in Breast Cancer	3.65		0.075	CCNE2,CCNE1,CDKN1A,MDM2,MMP2,ITGB6		Dopamine Degradation	3.14	R	0.0811	ALDH1A1,Aldh1a7,ALDH3A1
Alanine Metabolism		Role of BRCA1 in DNA Damage Response	2.82		0.0923	RAD51,FANCD2,E2F1,CDKN1A,BARD1,PLK1		Role of BRCA1 in DNA Damage Response	3.23		0.0769	RAD51,CDKN1A,BARD1,BRCA2,HLTF		Estrogen-mediated S-phase Entry	3.08	R	0.107	CDKN1A,CCND1,CDK1
ATM Signaling		Cell Cycle: G2/M DNA Damage Checkpoint Regulation	2.72		0.104	CDKN1A,TOP2A,MDM2,PLK1,CDK1		Noradrenaline and Adrenaline Degradation	3.19	R	0.0769	ALDH1A1,Aldh1a7,ALDH1A3,ALDH3A1		LPS/IL-1 Mediated Inhibition of RXR Function	2.78		0.0293	GSTA2,ABCG5,ALDH1A1,MGMT,FABP4,ALDH3A1,GSTP1
Xenobiotic Metabolism Signaling		Serine Biosynthesis	2.6	ST	0.154	PSAT1,PHGDH		Methylglyoxal Degradation III	3.14		0.13	AKR7A3,CYP2E1,Akr1b7		Ethanol Degradation II	2.67	R	0.0698	ALDH1A1,Aldh1a7,ALDH3A1
Pentose and Glucuronate Interconversions		Proline Biosynthesis I	2.6		0.143	ALDH18A1,PYCR1		Serine Biosynthesis	3.12		0.154	PSAT1,PHGDH		Cell Cycle Regulation by BTG Family Proteins	2.6	R	0.0833	PPM1J,BTG2,CCND1
Cyclins and Cell Cycle Regulation		Xenobiotic Metabolism Signaling	2.56		0.047	GSTA3,GSTM5,MGMT,GSTA5,NQO1,GCLC,ALDH1A1,PPM1J,ALDH1A2,ALDH18A1,ABCC3,ALDH3A1,GSTP1,Ces2b/Ces2c		NRF2-mediated Oxidative StreST Response	2.97		0.0417	AKR7A3,GSTM5,NQO1,GPX2 (includes EG:14776),GCLC,GSTP1,TXNRD1,EPHX1		Noradrenaline and Adrenaline Degradation	2.6	R	0.0577	ALDH1A1,Aldh1a7,ALDH3A1
LPS/IL-1 Mediated Inhibition of RXR Function		Glutathione-mediated Detoxification	2.53		0.0889	GSTA3,GSTM5,GSTA5,GSTP1		GADD45 Signaling	2.91	R	0.136	CCNE2,CCNE1,CDKN1A		NRF2-mediated Oxidative Stress Response	2.54		0.0312	AKR7A3,GSTA2,NQO1,GPX2 (includes EG:14776),GCLM,GSTP1
Butanoate Metabolism		NRF2-mediated Oxidative StreST Response	2.34		0.0521	GSTA3,AKR7A3,GSTM5,GSTA5,NQO1,GPX2 (includes EG:14776),GCLC,GSTP1,ACTA1,EPHX1		Glioblastoma Multiforme Signaling	2.85		0.0427	CCNE1,RHOC,CDKN1A,MDM2,PDGFD,PLCD4,PDGFC		Glioma Signaling	2.19		0.0357	CDKN1A,CDKN2C,PDGFD,CCND1
Hereditary Breast Cancer Signaling		Ethanol Degradation II	2.33	R	0.093	ALDH1A1,Aldh1a7,ALDH1A2,ALDH3A1		Prostate Cancer Signaling	2.62		0.051	CCNE2,CCNE1,CDKN1A,MDM2,GSTP1		Xenobiotic Metabolism Signaling	2.16		0.0235	GSTA2,ALDH1A1,PPM1J,MGMT,NQO1,ALDH3A1,GSTP1
Phenylalanine Metabolism		Amyotrophic Lateral Sclerosis Signaling	2.33		0.0593	GRID1,GDNF,NEFL,GRIN2C,NEFM,GRIA2,GRIA3		Estrogen-mediated S-phase Entry	2.61	R	0.107	CCNE2,CCNE1,CDKN1A		Role of CHK Proteins in Cell Cycle Checkpoint Control	2.07	R	0.0536	PPM1J,CDKN1A,CDK1
Estrogen-mediated S-phase Entry		VDR/RXR Activation	2.24		0.0741	SERPINB1,SPP1 (includes EG:100359743),CDKN1A,SEMA3B,VDR,S100G		Cell Cycle: G1/S Checkpoint Regulation	2.29		0.0606	CCNE2,CCNE1,CDKN1A,MDM2		ATM Signaling	1.96		0.0492	RAD51,CDKN1A,CDK1
Arginine and Proline Metabolism		Noradrenaline and Adrenaline Degradation	2.23	R	0.0769	ALDH1A1,Aldh1a7,ALDH1A2,ALDH3A1		Synaptic Long Term DepreSTion	2.29		0.0377	PLA2G2D,GUCY2C,PPM1J,PLA2G7,PLCD4,GRIA3		Serotonin Degradation	1.96	R	0.0395	ALDH1A1,Aldh1a7,ALDH3A1
NRF2-mediated Oxidative Stress Response		Tetrahydrofolate Salvage from 5,10-methenyltetrahydrofolate	2.21	R	0.182	MTHFD2,MTHFD1L		Retinoate Biosynthesis I	2.21		0.0789	ALDH1A1,Aldh1a7,ALDH1A3		Hereditary Breast Cancer Signaling	1.89		0.0312	RAD51,CDKN1A,CCND1,CDK1
		Cyclins and Cell Cycle Regulation	2.21		0.0674	CCNA2,PPM1J,E2F1,CDKN1A,CDKN2C,CDK1		Cell Cycle Regulation by BTG Family Proteins	2.14		0.0833	CCNE2,CCNE1,PPM1J		PXR/RXR Activation	1.81		0.0345	GSTA2,ALDH1A1,Aldh1a7
*26 shared canonical pathways (p<0.05) among RNASeq_DESeq;		ATM Signaling	2.12		0.082	RAD51,FANCD2,CDKN1A,MDM2,CDK1		Hereditary Breast Cancer Signaling	1.98		0.0391	RAD51,CDKN1A,BARD1,BRCA2,HLTF		Glutathione-mediated Detoxification	1.67		0.0444	GSTA2,GSTP1
RNASeq_Cuffdiff and Microarray from Ingenuity Pathway		Synaptic Long Term DepreSTion	2.06		0.0503	GRID1,PLA2G12A,GUCY2C,PPM1J,GNAI1,GRIA2,PLA2G7,GRIA3		DNA Double-Strand Break Repair by Homologous Recombination	1.97		0.118	RAD51,BRCA2		Glutathione Biosynthesis	1.63	ST	0.0909	GCLM
Analysis (IPA).		Histidine Degradation III	1.85	R	0.105	MTHFD2,MTHFD1L		Atherosclerosis Signaling	1.92		0.0368	PLA2G2D,LPL,PDGFD,PLA2G7,PDGFC		D-glucuronate Degradation I	1.63	ST	0.0769	CRYL1
		Folate Transformations I	1.76	R	0.0606	MTHFD2,MTHFD1L		Cyclins and Cell Cycle Regulation	1.9		0.0449	CCNE2,CCNE1,PPM1J,CDKN1A		Prostate Cancer Signaling	1.58		0.0306	CDKN1A,CCND1,GSTP1
		Cell Cycle Control of Chromosomal Replication	1.74		0.0968	MCM5,MCM3,MCM6		Pyrimidine Deoxyribonucleotides De Novo Biosynthesis I	1.86		0.0556	TYMS,NME4		p53 Signaling	1.44		0.0312	CDKN1A,CCND1,FAS
		Circadian Rhythm Signaling	1.51		0.0811	PER3,NR1D1,GRIN2C		RAR Activation	1.85		0.0317	ALDH1A1,IL3RA,Aldh1a7,ALDH1A3,CRABP2,HLTF		2-ketoglutarate Dehydrogenase Complex	1.42	ST	0.1	OGDHL
		Glutamate Receptor Signaling	1.51		0.058	GRID1,GRIN2C,GRIA2,GRIA3		Bladder Cancer Signaling	1.74		0.044	CDKN1A,MDM2,MMP2,PDGFC		Melanoma Signaling	1.37	R	0.0435	CDKN1A,CCND1
		Serotonin Degradation	1.46	R	0.0526	ALDH1A1,Aldh1a7,ALDH1A2,ALDH3A1		p53 Signaling	1.67	R	0.0417	CCNG1,CDKN1A,MDM2,FAS		Cell Cycle: G2/M DNA Damage Checkpoint Regulation	1.35		0.0417	CDKN1A,CDK1
		Hereditary Breast Cancer Signaling	1.46		0.0469	RAD51,FANCD2,E2F1,CDKN1A,BARD1,CDK1		Hepatic Fibrosis / Hepatic Stellate Cell Activation	1.67		0.0342	CYP2E1,LEPR,MMP2,PDGFC,FAS		Superoxide Radicals Degradation	1.34	ST	0.125	NQO1
		Bladder Cancer Signaling	1.43		0.0549	E2F1,CDKN1A,MDM2,MMP12,FGF1		Glutamine Biosynthesis I	1.65	ST	0.125	CCDC92		dTMP De Novo Biosynthesis	1.34	ST	0.0667	TYMS
		ILK Signaling	1.39		0.0417	MUC1,NCK2,MYH10,RHOC,PPM1J,MYH14,Irs3,ACTA1		Glioma Signaling	1.64	R	0.0357	CDKN1A,MDM2,PDGFD,PDGFC		Pancreatic Adenocarcinoma Signaling	1.29		0.025	RAD51,CDKN1A,CCND1
		Glutamine Biosynthesis I	1.38	S	0.125	CCDC92		Phospholipases	1.59		0.0455	PLA2G2D,PLA2G7,PLCD4		Breast Cancer Regulation by Stathmin1	1.2		0.0193	TUBB6,PPM1J,CDKN1A,CDK1
		Tight Junction Signaling	1.38		0.0435	MYH10,CLDN8,JAM3,PPM1J,MYH14,CLDN6,ACTA1		Amyotrophic Lateral Sclerosis Signaling	1.58		0.0339	NEFL,NEFM,PDGFC,GRIA3		PTEN Signaling	1.18		0.0222	CDKN1A,CCND1,DDR1
		Glioma Signaling	1.31		0.0446	E2F1,CDKN1A,CDKN2C,MDM2,PDGFD		ATM Signaling	1.53		0.0492	RAD51,CDKN1A,MDM2		Ketolysis	1.17		0.0556	BDH2 (includes EG:295458)
		Melanoma Signaling	1.25		0.0652	E2F1,CDKN1A,MDM2		Tumoricidal Function of Hepatic Natural Killer Cells	1.52		0.0833	SERPINB9,FAS		PI3K/AKT Signaling	1.15		0.0208	PPM1J,CDKN1A,CCND1
		GADD45 Signaling	1.23		0.0909	CDKN1A,CDK1		HIF1α Signaling	1.52		0.037	CUL2,MDM2,MMP2,PDGFC		ErbB2-ErbB3 Signaling	1.14		0.0333	Nrg1,CCND1
		Glutathione Biosynthesis	1.21	ST	0.0909	GCLC		Glutamate Degradation II	1.47	ST	0.1	GOT1L1		Role of BRCA1 in DNA Damage Response	1.1		0.0308	RAD51,CDKN1A
		D-glucuronate Degradation I	1.21	ST	0.0769	CRYL1		Glutathione Biosynthesis	1.47	ST	0.0909	GCLC		Cell Cycle: G1/S Checkpoint Regulation	1.09	R	0.0303	CDKN1A,CCND1
		Ephrin Receptor Signaling	1.15		0.035	NCK2,EPHA7,GRIN2C,GNAI1,EPHB3,PDGFD,FGF1		Antiproliferative Role of TOB in T Cell Signaling	1.46	ST	0.0769	CCNE2,CCNE1		Ketogenesis	1.08	ST	0.0476	BDH2 (includes EG:295458)
		Calcium Signaling	1.1		0.0332	AKAP5,MYH10,GRIN2C,MYH14,GRIA2,ACTA1,GRIA3		Sphingosine-1-phosphate Signaling	1.45		0.0333	RHOC,PDGFD,PLCD4,PDGFC		Pyridoxal 5'-phosphate Salvage Pathway	1.07		0.0278	TTK,CDK1
		Cytotoxic T Lymphocyte-mediated Apoptosis of Target Cells	1.07		0.0471	RT1-M4,H2-T24,HLA-C,H2-M5		PXR/RXR Activation	1.39		0.0345	ALDH1A1,Aldh1a7,ABCC3		Ovarian Cancer Signaling	1.07		0.0211	RAD51,GJA1,CCND1
		Glioblastoma Multiforme Signaling	1.07		0.0366	RHOC,E2F1,CDKN1A,WNT4,MDM2,PDGFD		Glutathione-mediated Detoxification	1.37		0.0444	GSTM5,GSTP1		GM-CSF Signaling	1.06		0.0294	CISH,CCND1
		Allograft Rejection Signaling	1.04		0.0421	RT1-M4,H2-T24,HLA-C,H2-M5		Macropinocytosis Signaling	1.37		0.0395	PDGFD,ITGB6,PDGFC		Hypoxia Signaling in the Cardiovascular System	1.04		0.0303	NQO1,UBE2S
		Prostate Cancer Signaling	1.04		0.0408	E2F1,CDKN1A,MDM2,GSTP1		Myo-inositol Biosynthesis	1.35	ST	0.125	ISYNA1		JAK/Stat Signaling	1.02		0.0286	CDKN1A,CISH
		2-ketoglutarate Dehydrogenase Complex	1	ST	0.1	OGDHL		L-cysteine Degradation I	1.35	ST	0.0909	GOT1L1		DNA Double-Strand Break Repair by Homologous Recombination	0.984	ST	0.0588	RAD51
		Folate Polyglutamylation	1	ST	0.0588	MTHFD1L		Nicotine Degradation III	1.34		0.033	UGT2B4,UGT1A6,CYP2E1		γ-glutamyl Cycle	0.984	ST	0.037	GCLM
		Proline Biosynthesis II (from Arginine)	1	ST	0.05	PYCR1		Thyroid Hormone Metabolism II (via Conjugation and/or Degradation)	1.32		0.0385	UGT2B4,UGT1A6		Glioblastoma Multiforme Signaling	0.975		0.0183	CDKN1A,PDGFD,CCND1
		Leukocyte Extravasation Signaling	1		0.0355	CLDN8,JAM3,NCF2,GNAI1,CLDN6,MMP12,ACTA1		Melatonin Degradation I	1.31	R	0.0361	UGT2B4,UGT1A6,CYP2E1		Methionine Degradation I (to Homocysteine)	0.955	ST	0.0435	MGMT
		OX40 Signaling Pathway	0.992		0.0426	RT1-M4,H2-T24,HLA-C,H2-M5		PI3K/AKT Signaling	1.29		0.0278	PPM1J,GDF15,CDKN1A,MDM2		Glutathione Redox Reactions I	0.929		0.0435	GPX2 (includes EG:14776)
		Superoxide Radicals Degradation	0.925	ST	0.125	NQO1		Complement System	1.27	ST	0.0571	CFD,C6		Pyrimidine Deoxyribonucleotides De Novo Biosynthesis I	0.929	ST	0.0278	TYMS
		α-tocopherol Degradation	0.925		0.0833	Cyp4f16/Gm9705		ILK Signaling	1.22		0.026	MUC1,RHOC,PPM1J,ITGB6,PDGFC		HER-2 Signaling in Breast Cancer	0.926	R	0.025	CDKN1A,CCND1
		dTMP De Novo Biosynthesis	0.925	ST	0.0667	TYMS		Nicotine Degradation II	1.21	R	0.0291	UGT2B4,UGT1A6,CYP2E1		VDR/RXR Activation	0.907		0.0247	CDKN1A,VDR
		Arginine Degradation VI (Arginase 2 Pathway)	0.925	ST	0.0625	PYCR1		Stearate Biosynthesis I (Animals)	1.2		0.04	ACSL3,CYP2E1		Cytotoxic T Lymphocyte-mediated Apoptosis of Target Cells	0.889		0.0235	H2-T24,FAS
