# Supplementary material for: RNA-Seq Profiling Reveals Novel Hepatic Gene Expression Pattern in Aflatoxin B1 Treated Rats
Source: PLoS One. 2013 Apr 22;8(4):e61768. doi: 10.1371/journal.pone.0061768 (PMC3632591; doi:10.1371/journal.pone.0061768)
Supplement: Table S7 — DESeq connectivity gene pathway. (XLSX) [file pone.0061768.s017.xlsx]

## Sheet: Table S-7
Symbol	Synonym(s)	Entrez Gene Name	RefSeq	Fold Change	RefSeq Genes with >5 Pathway Connections
ALDH3A1	Ahd-4, AHDC, Aldehyde Dehydrogenase, ALDEHYDE DEHYDROGENASE 3 FAMILY, MEMBER A1, Aldh, ALDH3, ALDHIII, MGC10406, RP23-55I2.1, T-aldh	aldehyde dehydrogenase 3 family, member A1	NM_031972	288.082
NEFL	AI847934, BOS 9100, CMT1F, CMT2E, FLJ53642, MGC139791, Neurofilament 68, Neurofilament L, NEUROFILAMENT LIGHT CHAIN, Neurofilament Triplet L, NF, NF-L, NF68	neurofilament, light polypeptide	NM_031783	155.544
GSTP1	DFN7, FAEES3, GLUTATHIONE S TRANSFERASE PHI, Glutathione s-transferase, chain b, Gm3934, GST P1-1, GST PI, Gst pi-class subunit 7, Gst Yf, GST-P, GST3, Gst7-7, Gst7pi, Gstp2, GSTpiA, GstpiB, Lysyl Oxidase 2, MGC72668, MGC72669, PI	glutathione S-transferase pi 1	NM_012577	73.5699	6
CDH13	4932416G01Rik, CADHERIN 13, CDHH, Cdht, H-cadherin, Heart-cadherin, MGC93172, P105, T-CAD, T-CADHERIN, Truncated-cadherin	cadherin 13, H-cadherin (heart)	NM_138889	73.5631
SLC7A11	9930009M05RIK, AI451155, CCBR1, CYSTEINE GLUATAMINE TRANSPORTER, sut, xCT	solute carrier family 7 (anionic amino acid transporter light chain, xc- system), member 11	NM_001107673	51.0615
NEFM	BOS 9093, NEF3, Neurofilament triplet m, NF-150KD, NF-M, Nf145, NF160, NF165	neurofilament, medium polypeptide	NM_017029	49.3631
PLN	CMD1P, CMH18, PLB, Plm, RP3-509L4.2	phospholamban	NM_022707	44.9027
Ly6a (includes others)	AA682074, AA959465, AI789751, Gr-1, I830127L07Rik, LOC300024, Ly-6.2, Ly-6A.2, Ly-6A/E, Ly-6C.2, Ly-6E.1, Ly-6G.1, Ly-6M, Ly6al, Ly6b, LY6C, Ly6c1, Ly6c2, Ly6f, Ly6g, Ly6i, Lymphocyte antigen 6 complex, locus a, MGC103163, RGD1565410, Sca-1, Scai, TAP	lymphocyte antigen 6 complex, locus A	NM_139257	44.4705
AKR1B10	2310005E10RIK, AKR1B11, AKR1B12, Akr1b16, Akr1b8, Aldose Reductase (Fibroblast Growth Factor Regulated Protein), ALDRLn, ARL-1, Fgfrp, Fgrp, Fibroblast growth factor regulated, FR-1, HIS, HSI, MGC14103, MGC91427	aldo-keto reductase family 1, member B10 (aldose reductase)	NM_173136	31.0272
VDR	BOS 5154, NR1I1	vitamin D (1,25- dihydroxyvitamin D3) receptor	NM_017058	25.2498
MYBL2	B-MYB, MGC15600, MYB-Related Protein B, MYBB, RP23-335N12.7	v-myb myeloblastosis viral oncogene homolog (avian)-like 2	NM_001106536	24.5133	6
TRIM16	9130006M08Rik, AI482483, DKFZp434O1826, EBBP, ESTROGEN-RESPONSIVE B BOX, MGC93671, RP23-428I5.1	tripartite motif containing 16	NM_001135033	18.2401
NRCAM	Bravo, C030017F07Rik, C130076O07RIK, KIAA0343, MGC138845, MGC138846, mKIAA0343, NGCAM, NRCAM isoform 5	neuronal cell adhesion molecule	NM_013150	16.0493
CNKSR1	BC037758, CNK, CNK1, CONNECTOR ENHANCER OF KSR-LIKE, KSR, MGC124829, RP23-354H24.4	connector enhancer of kinase suppressor of Ras 1	NM_001039011	13.6906
ABCC3	1700019L09Rik, ABC31, ATP-binding cassette C3, cMOAT2, DKFZp686E22157, EST90757, MLP2, MOAT-D, MRP3, Multidrug Resistant Protein 3, RP23-65I14.2	ATP-binding cassette, sub-family C (CFTR/MRP), member 3	NM_080581	13.1835
LAMA5	AA408760, AA408762, AI853660, KIAA1907, Laminin alpha 5, laminin-511, mKIAA0533, RP11-157P1.6, RP23-16P3.3, [a]5	laminin, alpha 5	NM_001191609	12.2706
PHGDH	3-PGDH, 4930479N23, A10, MGC105399, MGC113796, MGC117966, MGC3017, PDG, PGAD, PGD, PGDH, PGDH3, RP4-683H9.1, SERA	phosphoglycerate dehydrogenase	NM_031620	8.85647
A1BG	A1B, ABG, Alpha 1 b glycoprotein, ALPHA-1-BETA-GLYCOPROTEIN, C44, DKFZp686F0970, GAB, HYST2477	alpha-1-B glycoprotein	NM_022258	8.15577
DDR1	6030432F18, AI323681, CAK, CD167, CD167a, CD167a antigen, CR974483.1, DAAP-278B20.1, DDR, Drd1, EDDR1, HGK2, MCK10, NEP, NTRK4, PTK3, PTK3A, PTK3D, RTK6, TRKE, Tyrosine kinase DDR	discoidin domain receptor tyrosine kinase 1	NM_001166022	7.91709
CA2	AI131712, CA-II, CAR2, Carbonic anhydrase 2, Ltw-5, Lvtw-5	carbonic anhydrase II	NM_019291	6.43033
MYBL1	A-MYB, G1-419-6, MGC120059, MGC120061, MGC123416, repro9	v-myb myeloblastosis viral oncogene homolog (avian)-like 1	NM_001106632	6.30798
CDKN1C	AL024410, BWCR, BWS, CDK INHIBITOR 1C, CDKI, KIP2, MGC112585, p57, p57(kip2), p57KIP2, WBS	cyclin-dependent kinase inhibitor 1C (p57, Kip2)	NM_001033757	6.19468	5
NQO1	AV001255, DHQU, DIA4, DT-diaphorase, DTD, MGC93075, NAD DT-diaphorase, NAD(P)H dehydrogenase, quinone 1, Nadph dehydrogenase, Nadph diaphorase, Nadph Quinone Oxidoreductase-1, NMO1, NMOR, NMOR1, NMORI, Nqo, Ox-1, QR1, Quinone reductase	NAD(P)H dehydrogenase, quinone 1	NM_017000	6.10926
GRIA3	2900064I19RIK, GluA3, GLUR-C, GLUR-K3, GLUR3, Gluralpha3, KIAA4184, mKIAA4184, MRX94, RP11-349N19.3, RP23-471M13.1	glutamate receptor, ionotropic, AMPA 3	NM_001112742	5.88918
GTSE1	B99, G2 AND S PHASE EXPRESSED 1, RGD1563164, RP5-1163J1.2	G-2 and S-phase expressed 1	NM_001130500	5.79252
FABP4	422/aP2, A-fab, A-FABP, Adipocyte fatty acid binding, ALBP, ALBP/Ap2, AP2, Ap2 lipid-binding protein, Lbpl	fatty acid binding protein 4, adipocyte	NM_053365	5.78208
CKAP2	AI461656, AW228814, DKFZp686L1238, FLJ10749, LB1, se20-10, TMAP	cytoskeleton associated protein 2	NM_001169139	5.28988
IGSF1	5330413N23, 5530402E03, AI747649, IGCD1, IGDC1, INHBP, InhBP/p120, KIAA0364, MGC156568, MGC75490, mKIAA0364, p120, PGSF2, RP11-689E9.1, RP23-52F6.4	immunoglobulin superfamily, member 1	NM_175763	5.08621
WISP2	CCN5, CRGR4, CT58, CTGF-L, Rcop1, RP11-445H22.2, RP23-161B3.1	WNT1 inducible signaling pathway protein 2	NM_031590	4.92519
ACTA1	AA959943, ACTA, Acta-2, Acts, Actsk-1, ALPHA SKELETAL ACTIN, ALPHA1 ACTIN, ASMA, CFTD, CFTD1, CFTDM, Fetal isoform of skeletal alpha-actin, G-actin, MPFD, NEM1, NEM2, NEM3, RP5-1068B5.2, SKELETAL ALPHA-ACTIN, SKELETAL MUSCLE ACTIN	actin, alpha 1, skeletal muscle	NM_019212	4.83285	5
SEMA3B	AW208495, FLJ34863, LUCA-1, RP23-456B9.1, SemA, SEMA5, SEMAA, semaV	sema domain, immunoglobulin domain (Ig), short basic domain, secreted, (semaphorin) 3B	NM_001079942	4.81099
PPP1R1B	AU040756, BOS 19071, DARPP, DARPP-32, Dopamine and camp regulated neuronal phosphoprotein, FLJ20940, MGC139723, RP23-355L10.2	protein phosphatase 1, regulatory (inhibitor) subunit 1B	NM_138521	4.49333
CHAF1B	2600017H24Rik, C76145, CAF-1, CAF-1 subunit B, CAF-I 60 kDa subunit, CAF-IP60, CAF1A, CAF1P60, MPHOSPH7, MPP7	chromatin assembly factor 1, subunit B (p60)	NM_001024741	4.48956
NAP1L2	BPX, MGC26243	nucleosome assembly protein 1-like 2	NM_001024789	4.45364
PBK	2810434B10Rik, AW538537, CT84, D14Ertd732e, FLJ14385, Nori-3, SPERMATOGENESIS RELATED PROTEIN KINASE, SPK, TOPK	PDZ binding kinase	NM_001079937	4.4414
CXCL13	4631412M08RIK, ANGIE, ANGIE2, BCA-1, BLC, BLR1L, CXC CHEMOKINE, SCYB13	chemokine (C-X-C motif) ligand 13	NM_001017496	4.37673
ELAVL2	Elav2, Embryonic lethal abnormal vision like 2, HEL N2, HEL-N1, HU-antigen B, HUB, mel-N1, RP11-315I14.4, RP23-52I15.1	ELAV (embryonic lethal, abnormal vision, Drosophila)-like 2 (Hu antigen B)	NM_173309	4.36738
RAD51	AV304093, BRCC5, HRAD51, HsRad51, HsT16930, MRMV2, RAD51A, RECA, RECA-LIKE, RGD1563603, RP23-15I21.4	RAD51 homolog (S. cerevisiae)	NM_001109204	4.36373
TSPAN8	C76990, CO-029, CO-29, E330007O21Rik, MGC38363, TM4SF3	tetraspanin 8	NM_133526	4.21457
Pbsn	PB, Prbs, RP23-91C19.6	probasin	NM_019125	4.14364
MGMT	AGAT, AGT, AI267024, MGC107020, O6-ALKYLGUANINE DNA ALKYLTRANSFERASE, RP11-109A6.1	O-6-methylguanine-DNA methyltransferase	NM_012861	4.06421
CDK1	CDC2, CDC2 kinase, CDC28A, Cdc2a, DKFZp686L20222, GROWTH-ASSOCIATED HISTONE H1 KINASE, MGC111195, p34, P34CDC2	cyclin-dependent kinase 1	NM_019296	3.97288	27
KIAA0101	2810417H13Rik, AA409629, FLJ58702, L5, MGC29306, mKIAA0101, Ns5apt9, NS5ATP9, OEATC, OEATC-1, p15(PAF), p15/PAF, p15PAF, PAF	KIAA0101	NM_201418	3.95506
TFF3	ITF, mITF, P1.b, P1B, TFI, TIFF3	trefoil factor 3 (intestinal)	NM_013042	3.87429
MELK	AI327312, HPK38, KIAA0175, Maternal embryonic leucine zipper kinase, mKIAA0175, MPK38, Protein kinase PK38, RP11-8N6.1, RP23-382O11.1	maternal embryonic leucine zipper kinase	NM_001108662	3.82991
SGCB	A3b, AI747103, AI844814, Beta sacroglycan, BETA SARCOGLYCAN, beta-SG, LGMD2E, LOC687025, SGC	sarcoglycan, beta (43kDa dystrophin-associated glycoprotein)	NM_001191068	3.80291
NOL3	ARC, B430311C09Rik, FLJ35304, MYC, NOP, NOP30	nucleolar protein 3 (apoptosis repressor with CARD domain)	NM_053516	3.72556
KNTC1	D330012D13, FLJ36151, KIAA0166, KINETOCHORE ASSOCIATED 1, ROD	kinetochore associated 1	NM_001107140	3.61285
EHF	9030625L19Rik, AU019492, ESE3, ESEJ, RP23-266F3.1	ets homologous factor	NM_001106493	3.5331
ALDH1A1	Ahd-2, ALDC, ALDEHYDE DEHYDROGENASE A1, Aldehyde Dehydrogenase Family 1, Subfamily A1, ALDH-E1, ALDH1, ALDH11, Aldh1a2, Aldh2, E1, MGC2318, PUMB1, RALDH1, RP11-151D14.2	aldehyde dehydrogenase 1 family, member A1	NM_022407	3.50904
ESPL1	AL024103, AU045071, CERP, ESP1, FLJ46492, KIAA0165, PRCE, SEPA, SEPARASE, SSE	extra spindle pole bodies homolog 1 (S. cerevisiae)	NM_001170602	3.50635
DSN1 (includes EG:100002916)	1700022L09Rik, AW552447, C20orf172, dJ469A13.2, FLJ13346, hKNL-3, KNL3, MGC116180, MGC32987, MIS13, Q9H410, RP23-430P1.2, RP3-469A13.1	DSN1, MIND kinetochore complex component, homolog (S. cerevisiae)	NM_001025768	3.43137	5
CDKN2C	C77269, CDKN6, INK4C, INK4d, p18, p18-INK4C, p18-INK6, RP11-278J17.2, RP23-320F19.3	cyclin-dependent kinase inhibitor 2C (p18, inhibits CDK4)	NM_131902	3.42807
S100G	AU042539, CABP1, CABP, CaBP-D9K, CABP9K, Cad9k, CALB3, Calbindin D-9K, Cbpi, MGC72928, MGC138379, Rncalbd9, RP23-25O15.1	S100 calcium binding protein G	NM_012521	3.3775
ANXA8L2 (includes others)	AI466995, ANNEXIN A8, Annexin viii, ANX8, Anxa6, ANXA8, ANXA8L1, bA145E20.2, bA301J7.3, FLJ32754, FLJ39396, FLJ53095, FLJ54151, KIAA0187, LOC728449, MGC116246, MGC40628, RP11-144G6.1, RP11-301J7.3	annexin A8-like 2	NM_001031654	3.36225
CDKN3	2410006H10Rik, CDI1, CDK2-associated dual specificity phosphatase, CIP2, Cyclin Dependent Kinase Inhibitor 3, CYCLIN-DEPENDENT KINASE-ASSOCIATED PROTEIN PHOSPHATASE, FLJ25787, KAP, KAP1, MGC70625	cyclin-dependent kinase inhibitor 3	NM_001106028	3.35864
CDKN1A	CAP20, CDKI, CDKN1, CDKNA1, CIP1, MDA-6, P21, p21CIP1, p21WAF, p21waf1, Pzl Cyclin-Dependent Kinase Inhibitor, SDI1, WAF1	cyclin-dependent kinase inhibitor 1A (p21, Cip1)	NM_080782	3.26523	46
EGLN3	2610021G09Rik, AI505553, AI648162, FLJ21620, HIFP4H3, HIFPH3, MGC125998, MGC125999, PHD-3, SM-20	egl nine homolog 3 (C. elegans)	NM_019371	3.25597
CLIC5	5730531E12Rik, B330005L24, CLIC5A, FLJ90663, Gm322, jbg, MST130, MSTP130, RP11-546O15.1	chloride intracellular channel 5	NM_053603	3.25012
CCNG1	AI314029, CCNG, CYCG, CYCLIN G1, MGC93642, RP23-382C18.1	cyclin G1	NM_012923	3.23939
UBE2T	2700084L22Rik, C80607, HSPC150, PIG50, RGD1310816, UBCH17, UBIQUITIN-CONJUGATING ENZYME E2 HOMOLOG	ubiquitin-conjugating enzyme E2T (putative)	NM_001108344	3.22443
AURKB	AIK2, AIM-1, AIRK2, AL022959, ARK-2, AurB, aurkb-sv1, aurkb-sv2, AURORA B, IPL1, PPP1R48, RP23-19I2.1, Serine/threonine kinase 5, STK-1, STK12, STK5	aurora kinase B	NM_053749	3.20834	8
PTTG1	AW555095, C87862, EAP1, HPTTG, MGC126883, MGC138276, Pituitary tumor transforming 1, PITUITARY TUMOR TRANSFORMING GENE PROTEIN1, PTTG, Pttg3, RP23-26M1.2, Securin, TUTR1	pituitary tumor-transforming 1	NM_022391	3.14414	8
SPP1 (includes EG:100359743)	2AR, Apl-1, BNSP, Bone Sialoprotein, Bopn, BOS 6536, Bsp, BSPI, Eta, ETA-1, LOC100359743, LOC100503439, MGC110940, NEPHROPONTIN, OP, OPN, OPNI, Opnl, OSP, Osteopontin, PSEC0156, Ric, Secreted phosphoprotein 1, SPP1 isoform 1, UROPONTIN	secreted phosphoprotein 1	NM_012881	3.08301	8
CLSPN	B130025E01, C85083, CLASPIN, E130314M08RIK, MGC131612, MGC131613, MGC131615, RP23-204N19.4	claspin	NM_001106687	3.07464
ANXA13	1810034H17Rik, ANX13, AV055219, ISA, MGC150460	annexin A13	NM_001134910	3.0548
IQGAP3	AI593484, D030034H08, MGC10170, MGC10831, MGC1947, MGC32192	IQ motif containing GTPase activating protein 3	NM_001191709	3.00624
PRNP	+Prnp, AA960666, AI325101, ASCR, BOS 13027, CD230, CJD, GSS, KURU, MGC140197, MGC26679, p27-30, PRION, PRIP, Prn, Prn-i, PrP, PRP-RES, PrP27-30, PrP33-35C, PrPC, PRPTSE, RP23-401J24.1, RP5-1068H6.2, Sinc	prion protein	NM_012631	2.93506
MUC1	CA 15-3, CD227, EMA, EMA1, Episialin, H23AG, KL-6, MAM6, MGC188069, MUC-1/SEC, MUC-1/X, MUC1-beta, MUC1-CT, Mucin, Mucin 1 (episialin), Mucin-1 subunit beta, Mucin1, PANCREATIC MUCIN, PEM, PEMT, PUM, RP11-263K19.2	mucin 1, cell surface associated	NM_012602	2.93167
HMMR	AA386826, CD168, IHABP, MGC119494, MGC119495, RHAMM, RP23-382C18.3	hyaluronan-mediated motility receptor (RHAMM)	NM_012964	2.92501
FANCD2	2410150O07RIK, AU015151, BB137857, DKFZp762A223, FA-D2, FA4, FACD, FAD, FANCD, FLJ23826	Fanconi anemia, complementation group D2	NM_001001719	2.92247
BARD1	BRAD1, ENSMUSG00000060893, ENSMUSG00000073653	BRCA1 associated RING domain 1	NM_022622	2.91921
LGALS2	2200008F12Rik, AI324147, GAL2, HL14, MGC75071	lectin, galactoside-binding, soluble, 2	NM_133599	2.91512
PPIC	Cyclophilin c, CyP-20c, CYPC, MGC3673, MGC93799	peptidylprolyl isomerase C (cyclophilin C)	NM_001004215	2.91333
H19	AI747191, ASM, ASM1, BWS, D11S813E, H19 fetal liver mRNA, LINC00008, MGC4485, NCRNA00008, PRO2605, WT2	H19, imprinted maternally expressed transcript (non-protein coding)	NR_027324	2.90639
CRYAB	AACRYA, ABC, ALPHA B CRYSTALLIN, Alpha crystallin b chain, BOS 14343, CRYA2, CRYSTALLIN ALPHA 2, Crystallin alpha b, CTPP2, Heat-shock 20 kDa like, HSPB5	crystallin, alpha B	NM_012935	2.90055
SERPINB1	1190005M04Rik, AI325983, EI, EIA, ELANH2, LEI, LEUKOCYTE ELASTASE INHIBITOR, M/NEI, MGC112650, MGC129309, MNE1, MNEI, MONOCYTE/NEUTROPHIL ELASTASE INHIBITOR, PI2, RP23-427P14.4, Serpinb1a	serpin peptidase inhibitor, clade B (ovalbumin), member 1	NM_001031642	2.89485
ALDH1A2	Aldh1a7, AV116159, MGC114283, MGC26444, RALDH(II), Raldh1, RALDH2, RALDH2-T, RETINALDEHYDE DEHYDROGENASE 2	aldehyde dehydrogenase 1 family, member A2	NM_053896	2.86785
SORT1	2900053A11Rik, AI852375, Glycoprotein 95, Gp95, LDLCQ6, NT3, NTR3, Nts3, Ntsr3, RP23-27B23.3, Sortilin, SORTILIN 1	sortilin 1	NM_031767	2.86551
ASF1B	1700003K02Rik, AA409591, CIA-II, FLJ10604	ASF1 anti-silencing function 1 homolog B (S. cerevisiae)	NM_001107160	2.86314
SPC25 (includes EG:100144563)	2600017H08RIK, 2610205L13Rik, AD024, hSpc25, MGC108932, MGC22228, RGD1307811, RP23-431D4.3, SPBC25	SPC25, NDC80 kinetochore complex component, homolog (S. cerevisiae)	NM_001009654	2.84127
CDCA2	2610311M19RIK, AI586158, FLJ25804, MGC129906, MGC129907, Repo-Man	cell division cycle associated 2	NM_001107273	2.77085
ABCG8	1300003C16Rik, AI114946, GBD4, MGC142217, sterolin-2, STSL	ATP-binding cassette, sub-family G (WHITE), member 8	NM_130414	2.76544
CX3CL1	A-152E5.2, AB030188, ABCD-3, AI848747, C3Xkine, CX3C, CX3CL, CXC3, CXC3 CHEMOKINE PRECURSOR, CXC3C, D8Bwg0439e, FK, FKN, fractalkine, neurotactin, NTN, NTT, SCYD1	chemokine (C-X3-C motif) ligand 1	NM_134455	2.74227
VLDLR	AA408956, AI451093, AW047288, BOS 8811, CARMQ1, CHRMQ1, FLJ35024, RP11-320E16.1, VLDL RECEPTOR TYPE I, VLDLRCH	very low density lipoprotein receptor	NM_013155	2.73925
CCNA2	AA408589, CCN1, CCNA, Cyca, CycA2, Cyclin a2, MGC156527, p60	cyclin A2	NM_053702	2.73706	8
GSTM5	Gst Gt8.7, GSTA3, Gstb-1, Gstm1, Gstm1-1, GSTM5-5, Gstyb1, GTM5, RP23-214E3.6, RP4-735C1.1	glutathione S-transferase mu 5	NM_017014	2.72721
CASC5	2310043D08RIK, 5730505K17Rik, AF15Q14, CT29, D40, hKNL-1, hSpc105, KIAA1570, KNL1, LOC100502596, MGC91208, PPP1R55, Rad51, RP23-15I21.2	cancer susceptibility candidate 5	NM_001170594	2.72544
MCM5	AA617332, AI324988, AL033333, CDC46, mCD46, mCDC46, Mcmd5, MGC5315, P1-CDC46, RP5-824I19 A.1	minichromosome maintenance complex component 5	NM_001106170	2.70656
PHLDA3	TIH1	pleckstrin homology-like domain, family A, member 3	NM_001012206	2.70459
MMP12	AV378681, HME, macrophage elastase, ME, METALLOELASTASE, MGC138506, MME, Mmel	matrix metallopeptidase 12 (macrophage elastase)	NM_053963	2.67347
CEP55	1200008O12Rik, 2700032M20Rik, C10orf3, CT111, FLJ10540, MGC116160, RGD1305340, RP11-30E16.2, URCC6	centrosomal protein 55kDa	NM_001025646	2.67254
NSL1 (includes EG:25936)	4833432M17Rik, AI451597, C1orf48, DC13, DC31, DC8, DKFZp566O1646, Gm105, Gm984, LOC680574, MIS14, RGD1562052	NSL1, MIND kinetochore complex component, homolog (S. cerevisiae)	NM_001109083	2.65048	5
LGALS3BP	90K, BTBD17B, CyCAP, MAC-2-BP, MGC93166, PPICAP, RP23-394O9.4	lectin, galactoside-binding, soluble, 3 binding protein	NM_139096	2.61869
MTHFD1L	2410004L15RIK, AI647056, dJ292B18.2, DKFZp586G1517, FLJ21145, FTHFSDC1, MITOCHONDRIAL C1-THF SYNTHASE, MTC1THFS, RP1-292B18.2	methylenetetrahydrofolate dehydrogenase (NADP+ dependent) 1-like	NM_001108462	2.59904
TYMS	HST422, MGC156654, MGC88736, OK/SW-cl.29, Thymidylate Synthase, TMS, TS	thymidylate synthetase	NM_019179	2.59826
GCLC	D9Wsu168e, GAMMA GCS HEAVY CHAIN, Gamma Glutamyl Cysteine Synthetase Light Subunit, Gamma Glutamylcysteine Synthetase, Gamma glutamylcysteine synthetase heavy subunit, GCL, GCS, GCS, Catalytic, GCS-HS, Ggcs-hs, GLCL, GLCL-H, GLCLC, Glutamate-Cysteine Ligase, Catalytic Subunit, MGC93096	glutamate-cysteine ligase, catalytic subunit	NM_012815	2.59637
NUSAP1	2610201A12Rik, AI481307, ANKT, AW547774, BB165529, BM-037, FLJ13421, HQ0310 PRO0310P1, LNP, NUSAP, PRO0310p1, Q0310, RP23-22A15.4, SAPL	nucleolar and spindle associated protein 1	NM_001107762	2.58915
CENPF	6530404A22Rik, AI325968, CENF, hcp-1, LEK1, MITOSIN, PRO1779, RP11-262H5.1	centromere protein F, 350/400kDa (mitosin)	NM_001100827	2.5809
PSAT1	D8Ertd814e, EPIP, MGC1460, Phosphoserine Aminotransferase, PSA, PSA1, PSAT, Similar to phosphoserine aminotransferase	phosphoserine aminotransferase 1	NM_198738	2.56454
ABCG5	AW112016, cmp, MGC123400, sterolin-1, STSL, trac	ATP-binding cassette, sub-family G (WHITE), member 5	NM_053754	2.55028
PRC1 (includes EG:233406)	ASE1, D7Ertd348e, MGC1671, MGC3669, MGC6745, PROTEIN REGULATING CYTOKINESIS 1	protein regulator of cytokinesis 1	NM_001107529	2.54891	5
RACGAP1	AI227039, AI327394, Band25, CYK4, gtl11, GTPase, HsCYK-4, ID-GAP, MgcRacGAP, mKIAA1478	Rac GTPase activating protein 1	NM_001108112	2.54073	7
STAR	AV363654, BOS 23877, D8Ertd419e, MGC134013, STARD1	steroidogenic acute regulatory protein	NM_031558	2.52364
MAP1B	A230055D22, AI843217, BOS 19638, DKFZp686E1099, DKFZp686F1345, FLJ38954, FUTSCH, MAP1B isoform 2, MAP5, MGC169657, MGC169658, Mtap-5, Mtap1b	microtubule-associated protein 1B	NM_019217	2.46516
DLGAP5	C77459, C86398, Dap-5, DLG7, HURP, KIAA0008, mKIAA0008	discs, large (Drosophila) homolog-associated protein 5	NM_001135802	2.42756
TOP2A	DNA TOPOISOMERASE II ALPHA, RP23-333D2.5, TOP2, TOPO2 ALPHA, Topoisomerase II alpha, TP2A	topoisomerase (DNA) II alpha 170kDa	NM_022183	2.41682	5
NUF2	2410003C07Rik, AU044112, C85691, CDCA1, CT106, NUF2R	NUF2, NDC80 kinetochore complex component, homolog (S. cerevisiae)	NM_001012028	2.38199	6
MDM2	1700007J15Rik, AA415488, ACTFS, hdm2, HDMX, MDM2-A1, MGC5370, MGC71221, Transformed mouse 3t3 cell double minute 2	Mdm2, p53 E3 ubiquitin protein ligase homolog (mouse)	NM_001108099	2.3712	14
FAM83D	2310007D09Rik, BB104611, C20orf129, CHICA, dJ616B8.3, FLJ38341, MGC92947, RGD1565583, RP23-119H5.1	family with sequence similarity 83, member D	NM_001107796	2.36366
CENPT	C16orf56, FLJ13111, FLJ43376, G630055P03Rik, LOC100041617, MGC112755, RGD1309383	centromere protein T	NM_001024257	2.34522
UBE2C	1110015A16Rik, CYCLIN-SELECTIVE UBIQUITIN CARRIER, D2Ertd695e, dJ447F3.2, E2c, RP23-370H21.6, RP3-447F3.1, UBCH10, UBIQUITIN CARRIER PROTEIN E2C	ubiquitin-conjugating enzyme E2C	NM_001106542	2.33298
COL4A3	alpha3(IV), Collagen Type IV alpha3, COLLAGEN TYPE IV, ISOTYPE 3, Goodpasture antigen, [a]3(IV)	collagen, type IV, alpha 3 (Goodpasture antigen)	NM_001135759	2.33243
SPAG5	AI874642, D11Bhm180e, DEEPEST, hMAP126, MAP126, Mastrin, RP23-185A18.13-001, S17	sperm associated antigen 5	NM_001044224	2.33105	5
BOK	AI847676, AU021146, BCL2L9, Bok1, Bokl, matador, MGC4631, mtd	BCL2-related ovarian killer	NM_017312	2.3243
TNFRSF9	4-1BB, A930040I11RIK, AA408498, AI325004, CD137, CDw137, FLJ43501, ILA, Ly63, MGC114552, MGC2172, RP23-272N19.6	tumor necrosis factor receptor superfamily, member 9	NM_001025773	2.31434
WNT4	MGC112773, MGC123964, RP1-224A6.7, RP23-246F18.1, SERKAL	wingless-type MMTV integration site family, member 4	NM_053402	2.31079
MAD2L1	AA673185, CMT2, HSMAD2, MAD2, MADP2, MGC113763	MAD2 mitotic arrest deficient-like 1 (yeast)	NM_001106594	2.29497	6
KIF11	EG5, HKSP, Kif8, Kifl1, KNSL1, MCLMR, TRIP5	kinesin family member 11	NM_001169112	2.28156
NDC80	2610020P18Rik, AV139730, HEC, HEC1, HsHec1, hsNDC80, Kinetochore associated 2, KNTC2, TID3	NDC80 kinetochore complex component homolog (S. cerevisiae)	NM_001126270	2.27696	10
TTK	AL022661, CT96, ESK, Esk1, FLJ38280, MPS1, MPS1L1, PYT, RP3-357D13.2	TTK protein kinase	NM_001108172	2.23805
LAMC2	AA589349, B2T, BM600, CSF, CSF 140 kDa subunit, EBR2, EBR2A, KALININ, LAMB2T, LAMININ 5 GAMMA2, Laminin B2t chain, Laminin Gamma 2, LAMNB2, MGC138491, MGC141938	laminin, gamma 2	NM_001100640	2.23233
RHOC	AI324259, ARH9, ARHC, H9, MGC1448, MGC61427, RAS HOMOLOG GENE FAMILY, MEMBER C, Rhoc predicted, RHOH9, RP11-426L16.4	ras homolog family member C	NM_001106461	2.1917
KIF23	3110001D19Rik, C87313, CHO1, Kinesin-like 5, KNSL5, MKLP-1	kinesin family member 23	NM_001108155	2.1534
CENPA	CenH3, CENTROMERE PROTEIN A, RGD1563607	centromere protein A	NM_001106711	2.14397
GDF15	LOC100292463, MIC-1, NAG-1, PDF, PLAB, Placental TGF-beta, PROSTATE DIFFERENTIATION FACTOR, PTGFB, SBF	growth differentiation factor 15	NM_019216	2.14271
MCM3	AL033361, C80350, HCC5, HRLF BETA SUBUNIT (P102 PROTEIN), Mcmd, MGC1157, Mini chromosome maintenance deficient 3, P1, P1-MCM3, P1.h, p1.m, RLFB, RP1-108C2.3	minichromosome maintenance complex component 3	NM_001191805	2.12687	6
HTATIP2	AW111545, CC3, FLJ26963, HYALURONECTIN, SDR44U1, TAT-INTERACTING PROTEIN 30KD, TIP30	HIV-1 Tat interactive protein 2, 30kDa	NM_001106263	2.11377
FGF1	ACIDIC FGF, AFGF, BOS 8269, Dffrx, ECGF, ECGF-beta, ECGFA, ECGFB, Fam, FGF, FGF-alpha, FGFA, Fibroblast growth factor alpha, GLIO703, HBGF-1, HEPARIN BINDING ECGF	fibroblast growth factor 1 (acidic)	NM_012846	2.1019	12
NCK2	4833426I10RIK, GRB4, LOC100503894, NCKbeta	NCK adaptor protein 2	NM_001108216	2.08756
BUB1 (includes EG:100307076)	AL022991, BUB1A, BUB1L, C80208, D2Xrf87, hBUB1, RP23-189N15.7	budding uninhibited by benzimidazoles 1 homolog (yeast)	NM_001106507	2.07488	9
RAD18	2810024C04Rik, hHR18, hRAD18, MGC156682, Rad18sc, RNF73	RAD18 homolog (S. cerevisiae)	NM_001077673	2.05992
MCM6	ASP-l1, D1Wsu22e, KI-MCM6, MCG40308, Mcmd6, Mis5, MM6, P105MCM	minichromosome maintenance complex component 6	NM_017287	2.05063	6
LPL	HDLCQ11, Lipase, LIPD, Lipoprotein Lipase, Lipoprotein lipase 1, MGC137861, MGC93586	lipoprotein lipase	NM_012598	2.04009	5
POLD2	p50, po1D2, Polymerase (DNA directed), delta 2, regulatory subunit 50kDa, RP23-385C16.2	polymerase (DNA directed), delta 2, accessory subunit	NM_001013050	2.03106
E2F1	E2f, KIAA4009, mKIAA4009, RBAP1, RBBP3, RBP3, RP23-109C16.5	E2F transcription factor 1	NM_001100778	2.03084	28
KIFC1	DAQB-126H3.5, Gm4137, HSET, KIFC5A, Kifc5b, KINESIN-RELATED, KNSL2, Knsl2a, LOC100044006, LOC100044746, MGC117605, MGC1202, MGC149736, MGC149737, MGC5880, MGC67832, MGC76666, MGC94918, MHCB, MKLP2, Tctex-7, Tctex-7A	kinesin family member C1	NM_001005878	2.01605
PLK1	PLK, STPK13	polo-like kinase 1	NM_017100	2.00928
ST8SIA1	9330109E03RIK, GD3 Synthase, GD3S, Sia-T, Sial-T2, SIAT8, SIAT8-A, ST8SiaI	ST8 alpha-N-acetyl-neuraminide alpha-2,8-sialyltransferase 1	NM_012813	-2.04176
INHBA	Activin A, Activin beta A, BETA A INHIBIN, Beta-A, EDF, FRP, Inhibin A, INHIBIN BETA A	inhibin, beta A	NM_017128	-2.07365
GULP1	3110030A04Rik, 5730529O06Rik, CED-6, FLJ31156, GULP, Gulp-2	GULP, engulfment adaptor PTB domain containing 1	NM_001013171	-2.08549
mir-290	hsa-mir-371, hsa-mir-371a, hsa-mir-371b, hsa-mir-372, microRNA 371, microRNA 372, Mir291a, Mir291b, Mir292, Mir293, Mir294, Mir295, Mir295-1, Mir295-2, MIR371, MIR371A, MIR371B, MIR372, Mirn290, Mirn291a, Mirn291b, Mirn292, Mirn293, Mirn294, Mirn295, MIRN371, MIRN372, mmu-miR-290, mmu-mir-291a, mmu-mir-291b, mmu-mir-292, mmu-mir-293, mmu-miR-294, mmu-miR-295, rno-mir-290, rno-mir-291a, rno-mir-29…	microRNA 372	NR_037337	-2.35974
GDNF	Activity-dependent neurotrophic factor, AI385739, ATF1, ATF2, Glial cell derived neurotrophic factor, HFB1-GDNF, HSCR3	glial cell derived neurotrophic factor	NM_019139	-2.37442
DAB1	AI956902, C630028C02RIK, LOC100502604, RP23-356E21.1, RP6-239D12.2, scm, scr, scrambler, yot	disabled homolog 1 (Drosophila)	NM_153621	-2.77021
LEPR	BOS 3438, CD295, db, diabetes, DKFZp686B1731, Fa, LEPROT, LEPTIN RECEPTOR SPLICE VARIANT FORM 13.2, MGC105189, Modb1, OB receptor, OB-R, Ob-re, OB-RGRP, Ob-RM, obese-like, obl, RP23-31K16.2	leptin receptor	NM_012596	-5.50976
GABPB1	BABPB2, E4TF1, E4TF1-47, E4TF1-53, E4TF1B, GABP BETA, GABP BETA1, GABPB, GABPB1-1, GABPB1-2, Gabpb1l, GABPB2, MGC112921, Nrf-2beta, Nrf2, Nrf2b, NRF2B1, NRF2B2, RP23-251E2.3	GA binding protein transcription factor, beta subunit 1	NM_001135015	-8.08041
GRIA2	GluA2, GluR-K2, GLUR2, GLURB, HBGR2	glutamate receptor, ionotropic, AMPA 2	NM_001083811	-17.4627
HLA-C	D6S204, FLJ27082, H-2D, H-2DD, H-2K, H-2K(d), H-2Kd, H2-D1, H2-K1, H2-kb, HLA CLASS I LOCUS C, HLA-C isoform 1, HLA-CW3, HLA-CW4, HLA-Cw6, HLA-Cw, HLA-Cw7 alpha chain, HLA-JY3, K-f, Kb, Kd h chain, LOC56628, major histocompatibility complex, class I, C, MGC7052, MGC95123, MGC112896, MGC114586, MGC184092, MHC I, MHC-1, Mhc-i-kd, PSORS1, RT1-A1, RT1-A2, RT1-A3, RT1-A, RT1-C/E1, RT1-C/E2, RT1-C/E3, …	major histocompatibility complex, class I, C	NM_001008841	-319.127
