# Supplementary material for: RNA-Seq Profiling Reveals Novel Hepatic Gene Expression Pattern in Aflatoxin B1 Treated Rats
Source: PLoS One. 2013 Apr 22;8(4):e61768. doi: 10.1371/journal.pone.0061768 (PMC3632591; doi:10.1371/journal.pone.0061768)
Supplement: Table S8 — Microarray connectivity pathway. (XLSX) [file pone.0061768.s018.xlsx]

## Sheet: Table S-8
Symbol	Synonym(s)	Entrez Gene Name	RefSeq	Fold Change	RefSeq Genes with >5 Pathway Connections
CDH13	4932416G01Rik, CADHERIN 13, CDHH, Cdht, H-cadherin, Heart-cadherin, MGC93172, P105, T-CAD, T-CADHERIN, Truncated-cadherin	cadherin 13, H-cadherin (heart)	NM_138889	66.1857
GSTP1	DFN7, FAEES3, GLUTATHIONE S TRANSFERASE PHI, Glutathione s-transferase, chain b, Gm3934, GST P1-1, GST PI, Gst pi-class subunit 7, Gst Yf, GST-P, GST3, Gst7-7, Gst7pi, Gstp2, GSTpiA, GstpiB, Lysyl Oxidase 2, MGC72668, MGC72669, PI	glutathione S-transferase pi 1	NM_012577	35.1067
NEFM	BOS 9093, NEF3, Neurofilament triplet m, NF-150KD, NF-M, Nf145, NF160, NF165	neurofilament, medium polypeptide	NM_017029	11.4791
MYBL2	B-MYB, MGC15600, MYB-Related Protein B, MYBB, RP23-335N12.7	v-myb myeloblastosis viral oncogene homolog (avian)-like 2	NM_001106536	10.9138
ALDH3A1	Ahd-4, AHDC, Aldehyde Dehydrogenase, ALDEHYDE DEHYDROGENASE 3 FAMILY, MEMBER A1, Aldh, ALDH3, ALDHIII, MGC10406, RP23-55I2.1, T-aldh	aldehyde dehydrogenase 3 family, member A1	NM_031972	8.3231
NEFL	AI847934, BOS 9100, CMT1F, CMT2E, FLJ53642, MGC139791, Neurofilament 68, Neurofilament L, NEUROFILAMENT LIGHT CHAIN, Neurofilament Triplet L, NF, NF-L, NF68	neurofilament, light polypeptide	NM_031783	7.88054
UGT1A6	A9', GNT1, HLUGP, HLUGP1, MGC124929, MGC29860, MGC36247, UDP glucuronosyltransferase 1, UDP GLUCURONYLTRANSFERASE 1A6, UDPGT, UDPGT 1-6, UGT1, UGT1-06, Ugt1a6a, Ugt1a6b, UGT1A6S, Ugt1a7, Ugt1a9, UGT1F	UDP glucuronosyltransferase 1 family, polypeptide A6	NM_001039691	7.62905
A1BG	A1B, ABG, Alpha 1 b glycoprotein, ALPHA-1-BETA-GLYCOPROTEIN, C44, DKFZp686F0970, GAB, HYST2477	alpha-1-B glycoprotein	NM_022258	7.23939
WISP2	CCN5, CRGR4, CT58, CTGF-L, Rcop1, RP11-445H22.2, RP23-161B3.1	WNT1 inducible signaling pathway protein 2	NM_031590	6.74357
PHGDH	3-PGDH, 4930479N23, A10, MGC105399, MGC113796, MGC117966, MGC3017, PDG, PGAD, PGD, PGDH, PGDH3, RP4-683H9.1, SERA	phosphoglycerate dehydrogenase	NM_031620	5.78401
NQO1	AV001255, DHQU, DIA4, DT-diaphorase, DTD, MGC93075, NAD DT-diaphorase, NAD(P)H dehydrogenase, quinone 1, Nadph dehydrogenase, Nadph diaphorase, Nadph Quinone Oxidoreductase-1, NMO1, NMOR, NMOR1, NMORI, Nqo, Ox-1, QR1, Quinone reductase	NAD(P)H dehydrogenase, quinone 1	NM_017000	5.5773
GRIA3	2900064I19RIK, GluA3, GLUR-C, GLUR-K3, GLUR3, Gluralpha3, KIAA4184, mKIAA4184, MRX94, RP11-349N19.3, RP23-471M13.1	glutamate receptor, ionotropic, AMPA 3	NM_032990	5.56218
KLF5	4930520J07Rik, BTEB2, CKLF, IKLF, Kruppel-like factor 5, RP11-505F3.5	Kruppel-like factor 5 (intestinal)	NM_053394	5.24495
CDKN1A	CAP20, CDKI, CDKN1, CDKNA1, CIP1, MDA-6, P21, p21CIP1, p21WAF, p21waf1, Pzl Cyclin-Dependent Kinase Inhibitor, SDI1, WAF1	cyclin-dependent kinase inhibitor 1A (p21, Cip1)	NM_080782	5.04457	25
CA2	AI131712, CA-II, CAR2, Carbonic anhydrase 2, Ltw-5, Lvtw-5	carbonic anhydrase II	NM_019291	4.96169
PBK	2810434B10Rik, AW538537, CT84, D14Ertd732e, FLJ14385, Nori-3, SPERMATOGENESIS RELATED PROTEIN KINASE, SPK, TOPK	PDZ binding kinase	NM_001079937	4.5367
CDKN1C	AL024410, BWCR, BWS, CDK INHIBITOR 1C, CDKI, KIP2, MGC112585, p57, p57(kip2), p57KIP2, WBS	cyclin-dependent kinase inhibitor 1C (p57, Kip2)	NM_001033758	4.4833
Cd24a	CD24, Heat stable antigen, HSA, Ly-52, MGC93641, nectadrin	CD24a antigen	NM_012752	4.35655
MELK	AI327312, HPK38, KIAA0175, Maternal embryonic leucine zipper kinase, mKIAA0175, MPK38, Protein kinase PK38, RP11-8N6.1, RP23-382O11.1	maternal embryonic leucine zipper kinase	NM_001108662	4.25139
CCNG1	AI314029, CCNG, CYCG, CYCLIN G1, MGC93642, RP23-382C18.1	cyclin G1	NM_012923	4.14697
MUC1	CA 15-3, CD227, EMA, EMA1, Episialin, H23AG, KL-6, MAM6, MGC188069, MUC-1/SEC, MUC-1/X, MUC1-beta, MUC1-CT, Mucin, Mucin 1 (episialin), Mucin-1 subunit beta, Mucin1, PANCREATIC MUCIN, PEM, PEMT, PUM, RP11-263K19.2	mucin 1, cell surface associated	NM_012602	4.05744
MGMT	AGAT, AGT, AI267024, MGC107020, O6-ALKYLGUANINE DNA ALKYLTRANSFERASE, RP11-109A6.1	O-6-methylguanine-DNA methyltransferase	NM_012861	4.00024
GCLC	D9Wsu168e, GAMMA GCS HEAVY CHAIN, Gamma Glutamyl Cysteine Synthetase Light Subunit, Gamma Glutamylcysteine Synthetase, Gamma glutamylcysteine synthetase heavy subunit, GCL, GCS, GCS, Catalytic, GCS-HS, Ggcs-hs, GLCL, GLCL-H, GLCLC, Glutamate-Cysteine Ligase, Catalytic Subunit, MGC93096	glutamate-cysteine ligase, catalytic subunit	NM_012815	3.91823
TYMS	HST422, MGC156654, MGC88736, OK/SW-cl.29, Thymidylate Synthase, TMS, TS	thymidylate synthetase	NM_019179	3.77131
MYBL1	A-MYB, G1-419-6, MGC120059, MGC120061, MGC123416, repro9	v-myb myeloblastosis viral oncogene homolog (avian)-like 1	NM_001106632	3.67046
LGALS3BP	90K, BTBD17B, CyCAP, MAC-2-BP, MGC93166, PPICAP, RP23-394O9.4	lectin, galactoside-binding, soluble, 3 binding protein	NM_139096	3.51796
LPL	HDLCQ11, Lipase, LIPD, Lipoprotein Lipase, Lipoprotein lipase 1, MGC137861, MGC93586	lipoprotein lipase	NM_012598	3.505
CCNE2	AV063769, CYCE2, CYCLIN E2, RP23-343F17.5	cyclin E2	NM_001108656	3.2995
RAD51	AV304093, BRCC5, HRAD51, HsRad51, HsT16930, MRMV2, RAD51A, RECA, RECA-LIKE, RGD1563603, RP23-15I21.4	RAD51 homolog (S. cerevisiae)	NM_001109204	3.29028
SPAG5	AI874642, D11Bhm180e, DEEPEST, hMAP126, MAP126, Mastrin, RP23-185A18.13-001, S17	sperm associated antigen 5	NM_001044224	3.28874
KNTC1	D330012D13, FLJ36151, KIAA0166, KINETOCHORE ASSOCIATED 1, ROD	kinetochore associated 1	NM_001107140	3.26227
MCM8	5730432L01RIK, C20orf154, dJ967N21.5, MGC119522, MGC119523, MGC12866, MGC4816, REC, RP23-77H16.3	minichromosome maintenance complex component 8	NM_001106514	3.22436
ABCG5	AW112016, cmp, MGC123400, sterolin-1, STSL, trac	ATP-binding cassette, sub-family G (WHITE), member 5	NM_053754	3.2017
SORT1	2900053A11Rik, AI852375, Glycoprotein 95, Gp95, LDLCQ6, NT3, NTR3, Nts3, Ntsr3, RP23-27B23.3, Sortilin, SORTILIN 1	sortilin 1	NM_031767	3.06266
GDF15	LOC100292463, MIC-1, NAG-1, PDF, PLAB, Placental TGF-beta, PROSTATE DIFFERENTIATION FACTOR, PTGFB, SBF	growth differentiation factor 15	NM_019216	3.0172
CRYAB	AACRYA, ABC, ALPHA B CRYSTALLIN, Alpha crystallin b chain, BOS 14343, CRYA2, CRYSTALLIN ALPHA 2, Crystallin alpha b, CTPP2, Heat-shock 20 kDa like, HSPB5	crystallin, alpha B	NM_012935	2.9748
MDM2	1700007J15Rik, AA415488, ACTFS, hdm2, HDMX, MDM2-A1, MGC5370, MGC71221, Transformed mouse 3t3 cell double minute 2	Mdm2, p53 E3 ubiquitin protein ligase homolog (mouse)	NM_001108099	2.91683	8
PRNP	+Prnp, AA960666, AI325101, ASCR, BOS 13027, CD230, CJD, GSS, KURU, MGC140197, MGC26679, p27-30, PRION, PRIP, Prn, Prn-i, PrP, PRP-RES, PrP27-30, PrP33-35C, PrPC, PRPTSE, RP23-401J24.1, RP5-1068H6.2, Sinc	prion protein	NM_012631	2.86453
KIF20A	AA415432, FLJ21151, MKLP2, RAB6KIFL, RABKINESIN 6	kinesin family member 20A	NM_001108426	2.86318
BARD1	BRAD1, ENSMUSG00000060893, ENSMUSG00000073653	BRCA1 associated RING domain 1	NM_022622	2.84995
CHRM3	EGBRS, HM3, M3, M3 mAChR, M3 MUSCARINIC RECEPTOR, M3ACHR, M3R	cholinergic receptor, muscarinic 3	NM_012527	2.77916
AURKB	AIK2, AIM-1, AIRK2, AL022959, ARK-2, AurB, aurkb-sv1, aurkb-sv2, AURORA B, IPL1, PPP1R48, RP23-19I2.1, Serine/threonine kinase 5, STK-1, STK12, STK5	aurora kinase B	NM_053749	2.4144	5
LGALS2	2200008F12Rik, AI324147, GAL2, HL14, MGC75071	lectin, galactoside-binding, soluble, 2	NM_133599	2.40282
CYP2E1	CPE1, CYP2E, CYPIIE1, P450 2e1, P450-J, P450C2E	cytochrome P450, family 2, subfamily E, polypeptide 1	NM_031543	2.39996
SERPINB9	BB283241, CAP-3, MGC94010, ovalbumin, p19, PI-9, RP23-391I11.1, Serine proteinase inhibitor mBM2A, Spi6	serpin peptidase inhibitor, clade B (ovalbumin), member 9	NM_001007732	2.39187
CCNE1	AW538188, CCNE, CycE1, CYCLE, CYCLIN E1	cyclin E1	NM_001100821	2.3434	5
SMC4	2500002A22Rik, C79747, CAP-C, DKFZP434F205, hCAP-C, MGC125078, SMC4L1	structural maintenance of chromosomes 4	NM_001037185	2.33322
TXNRD1	GRIM-12, KM 102 DERIVED REDUCTASE LIKE FACTOR, MGC9145, MGC93353, Tgr, Thioredoxin reductase, TR, TR1, TRXR1, TXNR	thioredoxin reductase 1	NM_031614	2.32976
CDC6 (includes EG:23834)	CDC18L, Cdc6-related, HsCDC18, HsCDC6, RP23-333D2.2	cell division cycle 6 homolog (S. cerevisiae)	NM_001108298	2.3257
RACGAP1	AI227039, AI327394, Band25, CYK4, gtl11, GTPase, HsCYK-4, ID-GAP, MgcRacGAP, mKIAA1478	Rac GTPase activating protein 1	NM_001108112	2.30028
GORAB	AI467484, FLJ11752, GO, MGC51263, MGC70512, NTKL-BP1, SCYL1BP1	golgin, RAB6-interacting	NM_001100563	2.29259
SPARC	AA517111, Basement membrane protein-40, BM-40, BOS 8355, MGC128090, ON, RP23-465I4.1	secreted protein, acidic, cysteine-rich (osteonectin)	NM_012656	2.18441
RHOC	AI324259, ARH9, ARHC, H9, MGC1448, MGC61427, RAS HOMOLOG GENE FAMILY, MEMBER C, Rhoc predicted, RHOH9, RP11-426L16.4	ras homolog family member C	NM_001106461	2.18011
ANXA13	1810034H17Rik, ANX13, AV055219, ISA, MGC150460	annexin A13	NM_001134910	2.16543
TPX2	2610005B21Rik, C20orf1, C20orf2, DIL-2, FLS353, GD:C20orf1, HCA519, HCTP4, p100, REPP86, RESTRICTED EXPRESSED PROLIFERATION ASSOCIATED PROTEIN 100, RP11-243J16.10-002, RP23-414F8.1	TPX2, microtubule-associated, homolog (Xenopus laevis)	NM_001107790	2.14469
CUL2	1300003D18Rik, 4932411N15Rik, AI327301, KIAA4106, MGC131970, mKIAA4106, RP11-297A16.3	cullin 2	NM_001108417	2.12484
MMP2	BOS 17032, CLG4, CLG4A, GelA, GELATINASE, Gelatinase A, METALLOPROTEINASE 2, MMP-II, MONA, TBE-1	matrix metallopeptidase 2 (gelatinase A, 72kDa gelatinase, 72kDa type IV collagenase)	NM_031054	2.1141
TRIM37	1110032A10Rik, 2810004E07Rik, AI848587, AU043018, KIAA0898, mKIAA0898, MUL, POB1, RP23-475B18.1, TEF3	tripartite motif containing 37	NM_001108288	2.1055
RRN3	A-270G1.2, AL023001, DKFZp566E104, E130302O19Rik, MGC104238, R75565, RGD1305001, TIF-1A, TIF-IA	RRN3 RNA polymerase I transcription factor homolog (S. cerevisiae)	NM_001135846	2.10302
FAS	AI196731, ALPS1A, APO-1, APT1, CD95, CD95 RECEPTOR, CD95L, FAS/APO1, FAS1, FASTM, lpr, Receptors for Fas Ligand, RP11-399O19.7, Tnf receptor member 6, TNFR6, TNFRSF6	Fas (TNF receptor superfamily, member 6)	NM_139194	2.09057	8
ERMP1	bA207C16.3, D19Ertd410e, D19Wsu12e, FXNA, KIAA1815, MGC28180, mKIAA1815, RP11-207C16.6	endoplasmic reticulum metallopeptidase 1	NM_184050	2.01192
BRCA2	AI256696, AW045498, BRCC2, BROVCA2, FACD, FAD, FAD1, FANCB, FANCD, FANCD1, GLM3, PNCA2, RAB163, RP11-298P3.4	breast cancer 2, early onset	NM_031542	2.00773	5
PRND	AI450264, dJ1068H6.4, DOPPEL, DPL, MGC41841, PrPLP, RP23-401J24.2, UNQ1830/PRO3443	prion protein 2 (dublet)	NM_001102431	-2.05371
ANKZF1	1300008P06Rik, 2810025E10Rik, D1Ertd161e, FLJ10415, FLJ13144, RGD1359242, ZNF744	ankyrin repeat and zinc finger domain containing 1	NM_001014219	-2.0777
TRPV1	DKFZp434K0220, OTRPC1, RP23-214D6.2, VR-1, Vr1l1	transient receptor potential cation channel, subfamily V, member 1	NM_031982	-2.08488
CFD	ADIPSIN, ADN, DF, EVE, FACTOR D, PFD	complement factor D (adipsin)	NM_001077642	-2.46324
LEPR	BOS 3438, CD295, db, diabetes, DKFZp686B1731, Fa, LEPROT, LEPTIN RECEPTOR SPLICE VARIANT FORM 13.2, MGC105189, Modb1, OB receptor, OB-R, Ob-re, OB-RGRP, Ob-RM, obese-like, obl, RP23-31K16.2	leptin receptor	NM_012596	-4.48324
